# Supplementary material for: Population genomics of local adaptation versus speciation in coral reef fishes (Hypoplectrus spp, Serranidae)
Source: Ecol Evol. 2016 Feb 26;6(7):2109–24. doi: 10.1002/ece3.2028 (PMC4831444; doi:10.1002/ece3.2028)
Supplement: Supplementary file 2 — Table S1. Summary of the five assemblies with different combinations of m (stack depth) and M (mismatch) parameters. [file ECE3-6-2109-s002.xlsx]

## Sheet: Sheet1
	m=3 M=2	m=3 M=3	m=4 M=2	m=5 M=4	m=10 M=4
Mean n. of stacks per sample	53811	53420	50133	46506	36103
Global Fst among populations	0.0042	0.0043	0.0042	0.0044	0.0044
Number of outliers	107	104	113	106	76
Proportion of outliers (%)	0.07	0.06	0.07	0.07	0.06
