# Supplementary material for: Population genomics of local adaptation versus speciation in coral reef fishes (Hypoplectrus spp, Serranidae)
Source: Ecol Evol. 2016 Feb 26;6(7):2109–24. doi: 10.1002/ece3.2028 (PMC4831444; doi:10.1002/ece3.2028)
Supplement: Supplementary file 3 — Table S2. Mean number of individuals sampled per site, observed and expected heterozygosity, nucleotide diversity (π) and F is in the three locations considered in this study. [file ECE3-6-2109-s003.xlsx]

## Sheet: Sheet3 (2)
Species	Population	Mean n	Obs. het.	Exp. Het.	p	Fis
All sites
H. nigricans	Belize	10.8457	0.00184221	0.00233246	0.00246997	0.00172992
H. puella	Belize	11.3855	0.00183277	0.00239598	0.00253079	0.0019512
H. unicolor	Belize	9.20875	0.00165393	0.00221137	0.00236419	0.00191921
H. nigricans	Honduras	11.9032	0.00185249	0.00243668	0.00256714	0.00202374
H. puella	Honduras	12.3504	0.001918	0.0024786	0.00260136	0.0019624
H. unicolor	Honduras	6.21056	0.00153681	0.00191801	0.00210276	0.00137495
H. nigricans	Panama	5.57221	0.00143859	0.00195823	0.00216939	0.00174319
H. puella	Panama	6.11445	0.00133584	0.0018777	0.0020658	0.00176318
H. unicolor	Panama	10.7362	0.00169199	0.00228717	0.00242418	0.00203815
All	Belize	31.3192	0.00179361	0.00240668	0.00245255	0.00262219
All	Honduras	30.1101	0.00188506	0.00243222	0.00247817	0.00233971
All	Panama	19.6931	0.00154862	0.00207702	0.00213588	0.0021427
H. nigricans	All	25.9916	0.00183857	0.00235855	0.00241036	0.00219235
H. puella	All	28.5271	0.00185539	0.00237758	0.00242496	0.00222142
H. unicolor	All	25.7916	0.0016743	0.00228166	0.00233313	0.00254735
All	All	78.9876	0.00178441	0.00238679	0.00240393	0.00334942
Variant sites
H. nigricans	Belize	10.8457	0.0985853	0.124821	0.13218	0.0925764
H. puella	Belize	11.3855	0.0982943	0.1285	0.135731	0.104646
H. unicolor	Belize	9.20875	0.087303	0.116728	0.124794	0.101306
H. nigricans	Honduras	11.9032	0.0999249	0.131437	0.138474	0.109162
H. puella	Honduras	12.3504	0.104029	0.134435	0.141093	0.106437
H. unicolor	Honduras	6.21056	0.0829849	0.103569	0.113545	0.0742451
H. nigricans	Panama	5.57221	0.0699	0.0951488	0.105409	0.0847
H. puella	Panama	6.11445	0.0705776	0.099206	0.109144	0.0931557
H. unicolor	Panama	10.7362	0.0899425	0.121581	0.128864	0.108343
All	Belize	31.3192	0.0951101	0.127619	0.130052	0.139048
All	Honduras	30.1101	0.100009	0.129037	0.131475	0.12413
All	Panama	19.6931	0.082065	0.110066	0.113185	0.113547
H. nigricans	All	25.4531	0.0963142	0.123554	0.126268	0.114847
H. puella	All	27.9932	0.0973597	0.124761	0.127247	0.116567
H. unicolor	All	25.056	0.0866314	0.118058	0.120721	0.131805
All	All	78.9876	0.0925364	0.123775	0.124664	0.173695
