# Supplementary material for: Population genomics of local adaptation versus speciation in coral reef fishes (Hypoplectrus spp, Serranidae)
Source: Ecol Evol. 2016 Feb 26;6(7):2109–24. doi: 10.1002/ece3.2028 (PMC4831444; doi:10.1002/ece3.2028)
Supplement: Supplementary file 4 — Table S3. Highest blast hits for the stacks containing non‐repeated outlier SNPs. [file ECE3-6-2109-s004.xlsx]

## Sheet: final table
stack ID	gene	E-value
17390	brd1a	8E-08 (cave fish)
18769	EPHB3	3E-06 (platyfish)
21286	mpnd	1E-19 (stickleback)
23988	adcy1a	2E-36 (tetraodon)
26199	COMP	4E-15 (stickleback)
28418	tpm4	2E-31 (stickleback)
31152	ccbl2	9E-35 (tilapia)
33666	cntn3a	9E-08 (zebrafish)
39824	SZT2	8E-29 (tilapia)
43013	jak2	4E-33 (Amazon molly)
46473	lysosomal protective protein-like	6E-28 (croceine croaker)
53341	MYO15B	6E-19 (stickleback)
58757	slc35c2	8E-12 (stickleback)
59458	mthfd1b	1E-27 (platyfish)
